# Supplementary material for: Upregulation of VSIG4 in Type 2 Diabetic Kidney Disease
Source: Life (Basel). 2022 Jul 11;12(7):1031. doi: 10.3390/life12071031 (PMC9318196; doi:10.3390/life12071031)
Supplement: Supplementary file 1 [file life-12-01031-s001.zip]

Archive with 1 entries (1 files):
- life-1797537-supplementary.pdf
